# Supplementary material for: Two new mites of Armascirus Den Heyer, 1978 (Trombidiformes, Cunaxidae) from Chinese fauna
Source: Zookeys. 2026 Jan 27;1267:255–71. doi: 10.3897/zookeys.1267.172611 (PMC12869184; doi:10.3897/zookeys.1267.172611)
Supplement: XML Treatment for Armascirus [file zookeys.1267.172611-treatment1.xml]

<!DOCTYPE tp:taxon-treatment
  PUBLIC "-//TaxonX//DTD Taxonomic Treatment Publishing DTD v0 20100105//EN" "tax-treatment-NSO.dtd">
<tp:taxon-treatment xmlns:tp="http://www.plazi.org/taxpub"><tp:treatment-meta><kwd-group><label>Taxon classification</label><kwd>
                <named-content content-type="kingdom">Animalia</named-content>
              </kwd><kwd>
                <named-content content-type="order">Trombidiformes</named-content>
              </kwd><kwd>
                <named-content content-type="family">Cunaxidae</named-content>
              </kwd></kwd-group><mixed-citation publication-type="journal"><person-group><name><surname>Chen</surname><given-names>Jian-Xin</given-names></name><name><surname>Yao</surname><given-names>Mao-Yuan</given-names></name><name><surname>Liu</surname><given-names>Tian-Lei</given-names></name><name><surname>Wu</surname><given-names>You-Fang</given-names></name><name><surname>Guo</surname><given-names>Jian-Jun</given-names></name><name><surname>Jin</surname><given-names>Dao-Chao</given-names></name></person-group><article-title>Two new mites of <italic><tp:taxon-name><tp:taxon-name-part taxon-name-part-type="genus" reg="Armascirus">Armascirus</tp:taxon-name-part></tp:taxon-name></italic> Den Heyer, 1978 (<tp:taxon-name><tp:taxon-name-part taxon-name-part-type="order" reg="Trombidiformes">Trombidiformes</tp:taxon-name-part></tp:taxon-name>, <tp:taxon-name><tp:taxon-name-part taxon-name-part-type="family" reg="Cunaxidae">Cunaxidae</tp:taxon-name-part></tp:taxon-name>) from Chinese fauna</article-title><source>Zookeys</source><day>27</day><month>01</month><year>2026</year><volume>1267</volume><fpage>255</fpage><lpage>271</lpage><pub-id pub-id-type="doi">10.3897/zookeys.1267.172611</pub-id></mixed-citation></tp:treatment-meta><tp:nomenclature><tp:taxon-name>
              <object-id xmlns:xlink="http://www.w3.org/1999/xlink" content-type="arpha" xlink:type="simple">C68E7B1E-614D-5C1E-A025-BBD7F18E038F</object-id>
              <tp:taxon-name-part taxon-name-part-type="genus" reg="Armascirus">Armascirus</tp:taxon-name-part>
            </tp:taxon-name><tp:taxon-authority>Den Heyer, 1978</tp:taxon-authority></tp:nomenclature><tp:treatment-sec sec-type="Generic diagnosis"><title>Generic diagnosis.</title><p>see <xref ref-type="bibr" rid="B15">Skvarla et al. (2014)</xref>.</p></tp:treatment-sec><tp:treatment-sec sec-type="Type species"><title>Type species.</title><p><italic><tp:taxon-name><tp:taxon-name-part taxon-name-part-type="genus" reg="Armascirus">Armascirus</tp:taxon-name-part> <tp:taxon-name-part taxon-name-part-type="species" reg="huyssteeni">huyssteeni</tp:taxon-name-part></tp:taxon-name></italic> Den Heyer, 1978</p></tp:treatment-sec><ref-list><ref id="B15"><mixed-citation xmlns:xlink="http://www.w3.org/1999/xlink" xlink:type="simple">Skvarla MJ, Fisher JR, Dowling APG (2014) A review of <tp:taxon-name><tp:taxon-name-part taxon-name-part-type="family">Cunaxidae</tp:taxon-name-part></tp:taxon-name> (<tp:taxon-name><tp:taxon-name-part taxon-name-part-type="superorder">Acariformes</tp:taxon-name-part></tp:taxon-name>, <tp:taxon-name><tp:taxon-name-part taxon-name-part-type="order">Trombidiformes</tp:taxon-name-part></tp:taxon-name>): Histories and diagnoses of subfamilies and genera, keys to world species, and some new locality records. ZooKeys 418: 1–103. <ext-link xlink:href="10.3897/zookeys.418.7629" ext-link-type="doi" xlink:type="simple">https://doi.org/10.3897/zookeys.418.7629</ext-link></mixed-citation></ref></ref-list></tp:taxon-treatment>
