# Supplementary material for: Two new mites of Armascirus Den Heyer, 1978 (Trombidiformes, Cunaxidae) from Chinese fauna
Source: Zookeys. 2026 Jan 27;1267:255–71. doi: 10.3897/zookeys.1267.172611 (PMC12869184; doi:10.3897/zookeys.1267.172611)
Supplement: XML Treatment for Armascirus kuandianensis [file zookeys.1267.172611-treatment2.xml]

<!DOCTYPE tp:taxon-treatment
  PUBLIC "-//TaxonX//DTD Taxonomic Treatment Publishing DTD v0 20100105//EN" "tax-treatment-NSO.dtd">
<tp:taxon-treatment xmlns:tp="http://www.plazi.org/taxpub"><tp:treatment-meta><kwd-group><label>Taxon classification</label><kwd>
                <named-content content-type="kingdom">Animalia</named-content>
              </kwd><kwd>
                <named-content content-type="order">Trombidiformes</named-content>
              </kwd><kwd>
                <named-content content-type="family">Cunaxidae</named-content>
              </kwd></kwd-group><mixed-citation publication-type="journal"><person-group><name><surname>Chen</surname><given-names>Jian-Xin</given-names></name><name><surname>Yao</surname><given-names>Mao-Yuan</given-names></name><name><surname>Liu</surname><given-names>Tian-Lei</given-names></name><name><surname>Wu</surname><given-names>You-Fang</given-names></name><name><surname>Guo</surname><given-names>Jian-Jun</given-names></name><name><surname>Jin</surname><given-names>Dao-Chao</given-names></name></person-group><article-title>Two new mites of <italic><tp:taxon-name><tp:taxon-name-part taxon-name-part-type="genus" reg="Armascirus">Armascirus</tp:taxon-name-part></tp:taxon-name></italic> Den Heyer, 1978 (<tp:taxon-name><tp:taxon-name-part taxon-name-part-type="order" reg="Trombidiformes">Trombidiformes</tp:taxon-name-part></tp:taxon-name>, <tp:taxon-name><tp:taxon-name-part taxon-name-part-type="family" reg="Cunaxidae">Cunaxidae</tp:taxon-name-part></tp:taxon-name>) from Chinese fauna</article-title><source>Zookeys</source><day>27</day><month>01</month><year>2026</year><volume>1267</volume><fpage>255</fpage><lpage>271</lpage><pub-id pub-id-type="doi">10.3897/zookeys.1267.172611</pub-id></mixed-citation></tp:treatment-meta><tp:nomenclature><tp:taxon-name><object-id xmlns:xlink="http://www.w3.org/1999/xlink" content-type="arpha" xlink:type="simple">CE630FC9-E6A8-506D-9D55-6CB553864A6D</object-id><tp:taxon-name-part taxon-name-part-type="genus" reg="Armascirus">Armascirus</tp:taxon-name-part> <tp:taxon-name-part taxon-name-part-type="species" reg="kuandianensis">kuandianensis</tp:taxon-name-part><object-id xmlns:xlink="http://www.w3.org/1999/xlink" content-type="zoobank" xlink:type="simple">https://zoobank.org/173B7537-9907-4A4E-AD58-9D4A1F96453F</object-id></tp:taxon-name><tp:taxon-authority>Chen &amp; Jin</tp:taxon-authority><tp:taxon-status xmlns:xlink="http://www.w3.org/1999/xlink" xlink:type="simple">sp. nov.</tp:taxon-status><xref ref-type="fig" rid="F1">Figs 1</xref><xref ref-type="fig" rid="F2">, 2</xref><xref ref-type="fig" rid="F3">, 3</xref><xref ref-type="fig" rid="F3">, 4</xref><xref ref-type="fig" rid="F3">, 5</xref><xref ref-type="fig" rid="F4">, 6</xref><xref ref-type="fig" rid="F4">, 7</xref><xref ref-type="fig" rid="F4">, 8</xref><xref ref-type="fig" rid="F4">, 9</xref><xref ref-type="fig" rid="F5">, 10</xref><xref ref-type="fig" rid="F5">, 11</xref><xref ref-type="fig" rid="F5">, 12</xref><xref ref-type="fig" rid="F6">, 13</xref><xref ref-type="fig" rid="F6">, 14</xref><xref ref-type="fig" rid="F6">, 15</xref><xref ref-type="fig" rid="F6">, 16</xref></tp:nomenclature><tp:treatment-sec sec-type="Diagnosis"><title>Diagnosis.</title><p><bold>Female</bold>. Proterosomal and hysterosomal (median) shield present; palp telofemur with one apophysis; subcapitulum with papillae, area lateral to <italic><abbrev xmlns:xlink="http://www.w3.org/1999/xlink" xlink:title="gnathosoma: hypognathals" xlink:type="simple">hg</abbrev><sub>3</sub></italic> and <italic><abbrev xmlns:xlink="http://www.w3.org/1999/xlink" xlink:title="gnathosoma: hypognathals" xlink:type="simple">hg</abbrev><sub>4</sub></italic> with reticulations; coxae I–IV with reticulations; propodogastral setae (<italic><abbrev xmlns:xlink="http://www.w3.org/1999/xlink" xlink:title="venter: propodogastral seta" xlink:type="simple">ppgs</abbrev></italic>) on small platelets.</p></tp:treatment-sec><tp:treatment-sec sec-type="Description"><title>Description.</title><p><bold>Female</bold> (<italic>n =</italic> 3). Idiosoma 755 (755–760) long, 477 (477–537) wide.</p><p><bold><italic>Dorsum</italic></bold> (Figs <xref ref-type="fig" rid="F1">1</xref>, 3–5). Proterosomal shield 186 (186–190) long, 219 (219–272) wide, and covered with reticulations, bearing two pairs of trichobothria (<italic><abbrev xmlns:xlink="http://www.w3.org/1999/xlink" xlink:title="anterior trichobothria" xlink:type="simple">at</abbrev></italic> and <italic><abbrev xmlns:xlink="http://www.w3.org/1999/xlink" xlink:title="posterior trichobothria" xlink:type="simple">pt</abbrev></italic>), two pairs of tactile setae (<italic><abbrev xmlns:xlink="http://www.w3.org/1999/xlink" xlink:title="lateral proterosomal" xlink:type="simple">lps</abbrev></italic> and <italic><abbrev xmlns:xlink="http://www.w3.org/1999/xlink" xlink:title="median proterosomal" xlink:type="simple">mps</abbrev></italic>), <italic><abbrev xmlns:xlink="http://www.w3.org/1999/xlink" xlink:title="lateral proterosomal" xlink:type="simple">lps</abbrev></italic> closer to <italic><abbrev xmlns:xlink="http://www.w3.org/1999/xlink" xlink:title="posterior trichobothria" xlink:type="simple">pt</abbrev></italic>, and <italic><abbrev xmlns:xlink="http://www.w3.org/1999/xlink" xlink:title="posterior trichobothria" xlink:type="simple">pt</abbrev></italic> longer than <italic><abbrev xmlns:xlink="http://www.w3.org/1999/xlink" xlink:title="anterior trichobothria" xlink:type="simple">at</abbrev></italic>. Hysterosomal (median) shield inverted triangle 63 (63–74) long, 84 (84–98) wide, and covered with reticulations, one pair of small lateral plates 51 (51–58) long, 13 (13–16) wide, and also covered with reticulations; except for median shield and lateral plates, hysterosomal dorsum soft and striated, area between proterosomal shield and median shield transverse striae, lateral area outside median shield with lengthwise striation, area between median shield and <italic>h<sub>1</sub></italic> with transverse striae; and with seven pairs of simple setae (<italic>c<sub>1</sub></italic>, <italic>c<sub>2</sub></italic>, <italic>d<sub>1</sub></italic>, <italic>e<sub>1</sub></italic>, <italic>f<sub>1</sub></italic>, <italic>h<sub>1</sub></italic>, and <italic>h<sub>2</sub></italic>) and one pair of lyrifissures (<italic><abbrev xmlns:xlink="http://www.w3.org/1999/xlink" xlink:title="lyrifissures" xlink:type="simple">im</abbrev></italic>) situated anterolaterally to <italic>f<sub>1</sub></italic>. Setal lengths and distances: <italic><abbrev xmlns:xlink="http://www.w3.org/1999/xlink" xlink:title="anterior trichobothria" xlink:type="simple">at</abbrev></italic> 405 (355–405), <italic><abbrev xmlns:xlink="http://www.w3.org/1999/xlink" xlink:title="posterior trichobothria" xlink:type="simple">pt</abbrev></italic> 559 (530–559), <italic><abbrev xmlns:xlink="http://www.w3.org/1999/xlink" xlink:title="lateral proterosomal" xlink:type="simple">lps</abbrev></italic> 18 (16–18), <italic><abbrev xmlns:xlink="http://www.w3.org/1999/xlink" xlink:title="median proterosomal" xlink:type="simple">mps</abbrev></italic> 18 (16–18), <italic>c<sub>1</sub></italic> 16 (12–16), <italic>c<sub>2</sub></italic> 14 (14–14), <italic>d<sub>1</sub></italic> 15 (14–15), <italic>e<sub>1</sub></italic> 13 (13–16), <italic>f<sub>1</sub></italic> 46 (43–46), <italic>h<sub>1</sub></italic> 50 (50–51), 32 (30–39); <italic><abbrev xmlns:xlink="http://www.w3.org/1999/xlink" xlink:title="anterior trichobothria" xlink:type="simple">at</abbrev></italic>–<italic><abbrev xmlns:xlink="http://www.w3.org/1999/xlink" xlink:title="anterior trichobothria" xlink:type="simple">at</abbrev></italic> 35 (33–35), <italic><abbrev xmlns:xlink="http://www.w3.org/1999/xlink" xlink:title="posterior trichobothria" xlink:type="simple">pt</abbrev></italic>–<italic><abbrev xmlns:xlink="http://www.w3.org/1999/xlink" xlink:title="posterior trichobothria" xlink:type="simple">pt</abbrev></italic> 239 (239–253), <italic><abbrev xmlns:xlink="http://www.w3.org/1999/xlink" xlink:title="lateral proterosomal" xlink:type="simple">lps</abbrev></italic>–<italic><abbrev xmlns:xlink="http://www.w3.org/1999/xlink" xlink:title="lateral proterosomal" xlink:type="simple">lps</abbrev></italic> 212 (212–221), <italic><abbrev xmlns:xlink="http://www.w3.org/1999/xlink" xlink:title="median proterosomal" xlink:type="simple">mps</abbrev></italic>–<italic><abbrev xmlns:xlink="http://www.w3.org/1999/xlink" xlink:title="median proterosomal" xlink:type="simple">mps</abbrev></italic> 127 (127–133), <italic><abbrev xmlns:xlink="http://www.w3.org/1999/xlink" xlink:title="lateral proterosomal" xlink:type="simple">lps</abbrev></italic>–<italic><abbrev xmlns:xlink="http://www.w3.org/1999/xlink" xlink:title="median proterosomal" xlink:type="simple">mps</abbrev></italic> 73 (73–80), <italic><abbrev xmlns:xlink="http://www.w3.org/1999/xlink" xlink:title="anterior trichobothria" xlink:type="simple">at</abbrev></italic>–<italic><abbrev xmlns:xlink="http://www.w3.org/1999/xlink" xlink:title="lateral proterosomal" xlink:type="simple">lps</abbrev></italic> 138 (138–138), <italic><abbrev xmlns:xlink="http://www.w3.org/1999/xlink" xlink:title="posterior trichobothria" xlink:type="simple">pt</abbrev></italic>–<italic><abbrev xmlns:xlink="http://www.w3.org/1999/xlink" xlink:title="median proterosomal" xlink:type="simple">mps</abbrev></italic> 72 (72–75), <italic><abbrev xmlns:xlink="http://www.w3.org/1999/xlink" xlink:title="posterior trichobothria" xlink:type="simple">pt</abbrev></italic>–<italic><abbrev xmlns:xlink="http://www.w3.org/1999/xlink" xlink:title="lateral proterosomal" xlink:type="simple">lps</abbrev></italic> 35 (34–35), <italic><abbrev xmlns:xlink="http://www.w3.org/1999/xlink" xlink:title="anterior trichobothria" xlink:type="simple">at</abbrev></italic>–<italic><abbrev xmlns:xlink="http://www.w3.org/1999/xlink" xlink:title="median proterosomal" xlink:type="simple">mps</abbrev></italic> 156 (150–156), <italic><abbrev xmlns:xlink="http://www.w3.org/1999/xlink" xlink:title="anterior trichobothria" xlink:type="simple">at</abbrev></italic>–<italic><abbrev xmlns:xlink="http://www.w3.org/1999/xlink" xlink:title="posterior trichobothria" xlink:type="simple">pt</abbrev></italic> 173 (170–173), <italic>c<sub>1</sub></italic>–<italic>c<sub>1</sub></italic> 75 (75–96), <italic>c<sub>2</sub></italic>–<italic>c<sub>2</sub></italic> 234 (234–253), <italic>d<sub>1</sub></italic>–<italic>d<sub>1</sub></italic> 73 (73–108), <italic>e<sub>1</sub></italic>–<italic>e<sub>1</sub></italic> 62 (62–109), <italic>f<sub>1</sub></italic>–<italic>f<sub>1</sub></italic> 77 (77–103), <italic>h<sub>1</sub></italic>–<italic>h<sub>1</sub></italic> 47 (47–55), <italic>c<sub>1</sub></italic>–<italic>c<sub>2</sub></italic> 88 (88–144), <italic>c<sub>1</sub></italic>–<italic>d<sub>1</sub></italic> 64 (64–87), <italic>c<sub>2</sub></italic>–<italic>d<sub>1</sub></italic> 85 (85–150), <italic>d<sub>1</sub></italic>–<italic>e<sub>1</sub></italic> 72 (72–93), <italic>e<sub>1</sub></italic>–<italic>f<sub>1</sub></italic> 80 (80–111), <italic>f<sub>1</sub></italic>–<italic>h<sub>1</sub></italic> 49 (49–58).</p><fig id="F1" position="float" orientation="portrait"><object-id xmlns:xlink="http://www.w3.org/1999/xlink" content-type="doi" xlink:type="simple">10.3897/zookeys.1267.172611.figure1</object-id><object-id xmlns:xlink="http://www.w3.org/1999/xlink" content-type="arpha" xlink:type="simple">6957F403-0ED8-561C-83DD-F293725C0006</object-id><label>Figure 1.</label><caption><p><italic><tp:taxon-name><tp:taxon-name-part taxon-name-part-type="genus" reg="Armascirus">Armascirus</tp:taxon-name-part> <tp:taxon-name-part taxon-name-part-type="species" reg="kuandianensis">kuandianensis</tp:taxon-name-part></tp:taxon-name></italic> Chen &amp; Jin, sp. nov., female holotype: dorsal idiosoma.</p></caption><graphic xmlns:xlink="http://www.w3.org/1999/xlink" xlink:href="zookeys-1267-255_article-172611__-g001.jpg" id="oo_1520766.jpg" position="float" orientation="portrait" xlink:type="simple"><uri content-type="original_file" xlink:type="simple">https://binary.pensoft.net/fig/1520766</uri></graphic></fig><p><bold><italic>Venter</italic></bold> (Figs <xref ref-type="fig" rid="F2">2</xref>, 6–7). Ventral area between coxae I and gnathosoma with transverse striae. Coxae I–II with reticulations and papillae, whereas coxae III–IV only with reticulations; centrally, between coxae I–IV plates with longitudinal striae anterior to <italic><abbrev xmlns:xlink="http://www.w3.org/1999/xlink" xlink:title="hysterogastral seta" xlink:type="simple">hgs</abbrev><sub>1</sub></italic>; areas between <italic><abbrev xmlns:xlink="http://www.w3.org/1999/xlink" xlink:title="hysterogastral seta" xlink:type="simple">hgs</abbrev><sub>1</sub></italic> and genital plates with transverse striae and outside with lengthwise striation. Setal formula of coxal plates I–IV: 3(<italic>1a</italic>–<italic>c</italic>)-2(<italic>2b</italic>–<italic>c</italic>)-3(<italic>3a</italic>–<italic>c</italic>)-3(<italic>4a</italic>–<italic>c</italic>) <italic><abbrev xmlns:xlink="http://www.w3.org/1999/xlink" xlink:title="simple tactile seta" xlink:type="simple">sts</abbrev></italic>; one pair of propodogastral setae (<italic><abbrev xmlns:xlink="http://www.w3.org/1999/xlink" xlink:title="venter: propodogastral seta" xlink:type="simple">ppgs</abbrev></italic>) 23 (23–25) in length and present on small platelets that with dot-like papillae, five pairs of hysterogastral setae (<italic><abbrev xmlns:xlink="http://www.w3.org/1999/xlink" xlink:title="hysterogastral seta" xlink:type="simple">hgs</abbrev><sub>1</sub>–<abbrev xmlns:xlink="http://www.w3.org/1999/xlink" xlink:title="hysterogastral seta" xlink:type="simple">hgs</abbrev><sub>5</sub></italic>), 33 (31–33), 35 (33–35), 53 (43–53), 36 (36–50) and 51 (48–51) in length, respectively. Genital plates with papillae and reticulations, two pairs of visible genital papillae and four pairs of genital setae (<italic>g<sub>1</sub></italic>–<italic>g<sub>4</sub></italic>) that 32 (32–33), 36 (36–36), 40 (38–40) and 42 (39–42) in length, respectively. Anal region with two pairs of pseudanal setae (<italic><abbrev xmlns:xlink="http://www.w3.org/1999/xlink" xlink:title="anal region: pseudanal" xlink:type="simple">ps</abbrev><sub>1</sub>–<abbrev xmlns:xlink="http://www.w3.org/1999/xlink" xlink:title="anal region: pseudanal" xlink:type="simple">ps</abbrev><sub>2</sub></italic>), 21 (14–21) and 32 (28–32) in length, respectively, and one pair of lyrifissures (<italic><abbrev xmlns:xlink="http://www.w3.org/1999/xlink" xlink:title="lyrifissures" xlink:type="simple">ih</abbrev></italic>) close to <italic><abbrev xmlns:xlink="http://www.w3.org/1999/xlink" xlink:title="anal region: pseudanal" xlink:type="simple">ps</abbrev><sub>2</sub></italic>.</p><fig id="F2" position="float" orientation="portrait"><object-id xmlns:xlink="http://www.w3.org/1999/xlink" content-type="doi" xlink:type="simple">10.3897/zookeys.1267.172611.figure2</object-id><object-id xmlns:xlink="http://www.w3.org/1999/xlink" content-type="arpha" xlink:type="simple">98B74AE6-D6EB-533F-829E-1862196C3460</object-id><label>Figure 2.</label><caption><p><italic><tp:taxon-name><tp:taxon-name-part taxon-name-part-type="genus" reg="Armascirus">Armascirus</tp:taxon-name-part> <tp:taxon-name-part taxon-name-part-type="species" reg="kuandianensis">kuandianensis</tp:taxon-name-part></tp:taxon-name></italic> Chen &amp; Jin, sp. nov., female holotype: ventral idiosoma.</p></caption><graphic xmlns:xlink="http://www.w3.org/1999/xlink" xlink:href="zookeys-1267-255_article-172611__-g002.jpg" id="oo_1520767.jpg" position="float" orientation="portrait" xlink:type="simple"><uri content-type="original_file" xlink:type="simple">https://binary.pensoft.net/fig/1520767</uri></graphic></fig><fig id="F3" position="float" orientation="portrait"><object-id xmlns:xlink="http://www.w3.org/1999/xlink" content-type="doi" xlink:type="simple">10.3897/zookeys.1267.172611.figures3-5</object-id><object-id xmlns:xlink="http://www.w3.org/1999/xlink" content-type="arpha" xlink:type="simple">8572826D-1A5D-5F86-A357-0206CB350806</object-id><label>Figures 3–5.</label><caption><p><italic><tp:taxon-name><tp:taxon-name-part taxon-name-part-type="genus" reg="Armascirus">Armascirus</tp:taxon-name-part> <tp:taxon-name-part taxon-name-part-type="species" reg="kuandianensis">kuandianensis</tp:taxon-name-part></tp:taxon-name></italic> Chen &amp; Jin, sp. nov., female holotype: dorsal idiosoma.</p></caption><graphic xmlns:xlink="http://www.w3.org/1999/xlink" xlink:href="zookeys-1267-255_article-172611__-g003.jpg" id="oo_1520768.jpg" position="float" orientation="portrait" xlink:type="simple"><uri content-type="original_file" xlink:type="simple">https://binary.pensoft.net/fig/1520768</uri></graphic></fig><fig id="F4" position="float" orientation="portrait"><object-id xmlns:xlink="http://www.w3.org/1999/xlink" content-type="doi" xlink:type="simple">10.3897/zookeys.1267.172611.figures6-9</object-id><object-id xmlns:xlink="http://www.w3.org/1999/xlink" content-type="arpha" xlink:type="simple">2593ACB3-DFCC-5DAE-AA50-861ED27C5EFC</object-id><label>Figures 6–9.</label><caption><p><italic><tp:taxon-name><tp:taxon-name-part taxon-name-part-type="genus" reg="Armascirus">Armascirus</tp:taxon-name-part> <tp:taxon-name-part taxon-name-part-type="species" reg="kuandianensis">kuandianensis</tp:taxon-name-part></tp:taxon-name></italic> Chen &amp; Jin, sp. nov., female holotype. <bold>6, 7</bold>. Ventral idiosoma; <bold>8, 9</bold>. Palp.</p></caption><graphic xmlns:xlink="http://www.w3.org/1999/xlink" xlink:href="zookeys-1267-255_article-172611__-g004.jpg" id="oo_1520769.jpg" position="float" orientation="portrait" xlink:type="simple"><uri content-type="original_file" xlink:type="simple">https://binary.pensoft.net/fig/1520769</uri></graphic></fig><p><bold><italic>Gnathosoma</italic></bold> (Figs <xref ref-type="fig" rid="F4">8</xref>, <xref ref-type="fig" rid="F4">9</xref>, <xref ref-type="fig" rid="F5">10</xref>). Palp (Figs <xref ref-type="fig" rid="F4">8</xref>, <xref ref-type="fig" rid="F4">9</xref>, <xref ref-type="fig" rid="F5">10</xref>). Five-segmented, 436 (425–436) long, all segments with papillae. Palp chaetotaxy: trochanter none; basifemur with one simple seta; telofemur with one spine-like seta and one apophysis; genu with one simple seta, three spine-like setae (one of which is stout near inner base) and one elongate pointed apophysis; tibiotarsus one spine-like seta, three simple setae (one longer near inner base) and one distal solenidion; claw well developed. Chelicera (Fig. <xref ref-type="fig" rid="F5">11</xref>). 282 (282–282) long, covered by reticulations; cheliceral seta 21 (21–24) in length; chela developed. Subcapitulum (Fig. <xref ref-type="fig" rid="F5">12</xref>). 322 (322–324) long, 158 (141–158) wide and with papillae, area lateral to <italic><abbrev xmlns:xlink="http://www.w3.org/1999/xlink" xlink:title="gnathosoma: hypognathals" xlink:type="simple">hg</abbrev><sub>3</sub></italic> and <italic><abbrev xmlns:xlink="http://www.w3.org/1999/xlink" xlink:title="gnathosoma: hypognathals" xlink:type="simple">hg</abbrev><sub>4</sub></italic> with reticulations; two pairs of short adoral setae, <italic><abbrev xmlns:xlink="http://www.w3.org/1999/xlink" xlink:title="adoral setae" xlink:type="simple">ads</abbrev><sub>1</sub>–<abbrev xmlns:xlink="http://www.w3.org/1999/xlink" xlink:title="adoral setae" xlink:type="simple">ads</abbrev><sub>2</sub></italic>, 20 (20–23) and 6 (6–9) in length; four pairs of hypostomal setae, <italic><abbrev xmlns:xlink="http://www.w3.org/1999/xlink" xlink:title="gnathosoma: hypognathals" xlink:type="simple">hg</abbrev><sub>1</sub>–<abbrev xmlns:xlink="http://www.w3.org/1999/xlink" xlink:title="gnathosoma: hypognathals" xlink:type="simple">hg</abbrev><sub>4</sub></italic>, 31 (31–31), 38 (38–40), 15 (15–18) and 89 (88–89) in length, respectively. Distances of <italic><abbrev xmlns:xlink="http://www.w3.org/1999/xlink" xlink:title="gnathosoma: hypognathals" xlink:type="simple">hg</abbrev></italic> setae: <italic><abbrev xmlns:xlink="http://www.w3.org/1999/xlink" xlink:title="gnathosoma: hypognathals" xlink:type="simple">hg</abbrev><sub>1</sub></italic>–<italic><abbrev xmlns:xlink="http://www.w3.org/1999/xlink" xlink:title="gnathosoma: hypognathals" xlink:type="simple">hg</abbrev><sub>1</sub></italic> 8 (7–8), <italic><abbrev xmlns:xlink="http://www.w3.org/1999/xlink" xlink:title="gnathosoma: hypognathals" xlink:type="simple">hg</abbrev><sub>2</sub></italic>–<italic><abbrev xmlns:xlink="http://www.w3.org/1999/xlink" xlink:title="gnathosoma: hypognathals" xlink:type="simple">hg</abbrev><sub>2</sub></italic> 19 (19–20), <italic><abbrev xmlns:xlink="http://www.w3.org/1999/xlink" xlink:title="gnathosoma: hypognathals" xlink:type="simple">hg</abbrev><sub>3</sub></italic>–<italic><abbrev xmlns:xlink="http://www.w3.org/1999/xlink" xlink:title="gnathosoma: hypognathals" xlink:type="simple">hg</abbrev><sub>3</sub></italic> 38 (38–39), <italic><abbrev xmlns:xlink="http://www.w3.org/1999/xlink" xlink:title="gnathosoma: hypognathals" xlink:type="simple">hg</abbrev><sub>4</sub></italic>–<italic><abbrev xmlns:xlink="http://www.w3.org/1999/xlink" xlink:title="gnathosoma: hypognathals" xlink:type="simple">hg</abbrev><sub>4</sub></italic> 109 (105–117), <italic><abbrev xmlns:xlink="http://www.w3.org/1999/xlink" xlink:title="gnathosoma: hypognathals" xlink:type="simple">hg</abbrev><sub>1</sub></italic>–<italic><abbrev xmlns:xlink="http://www.w3.org/1999/xlink" xlink:title="gnathosoma: hypognathals" xlink:type="simple">hg</abbrev><sub>2</sub></italic> 62 (62–76), <italic><abbrev xmlns:xlink="http://www.w3.org/1999/xlink" xlink:title="gnathosoma: hypognathals" xlink:type="simple">hg</abbrev><sub>2</sub></italic>–<italic><abbrev xmlns:xlink="http://www.w3.org/1999/xlink" xlink:title="gnathosoma: hypognathals" xlink:type="simple">hg</abbrev><sub>3</sub></italic> 153 (153–168), <italic><abbrev xmlns:xlink="http://www.w3.org/1999/xlink" xlink:title="gnathosoma: hypognathals" xlink:type="simple">hg</abbrev><sub>3</sub></italic>–<italic><abbrev xmlns:xlink="http://www.w3.org/1999/xlink" xlink:title="gnathosoma: hypognathals" xlink:type="simple">hg</abbrev><sub>4</sub></italic> 51 (48–51).</p><fig id="F5" position="float" orientation="portrait"><object-id xmlns:xlink="http://www.w3.org/1999/xlink" content-type="doi" xlink:type="simple">10.3897/zookeys.1267.172611.figures10-12</object-id><object-id xmlns:xlink="http://www.w3.org/1999/xlink" content-type="arpha" xlink:type="simple">4985609F-BFDF-5DC0-A914-9A61A7A70D16</object-id><label>Figures 10–12.</label><caption><p><italic><tp:taxon-name><tp:taxon-name-part taxon-name-part-type="genus" reg="Armascirus">Armascirus</tp:taxon-name-part> <tp:taxon-name-part taxon-name-part-type="species" reg="kuandianensis">kuandianensis</tp:taxon-name-part></tp:taxon-name></italic> Chen &amp; Jin, sp. nov., female holotype. <bold>10</bold>. Palp; <bold>11</bold>. Chelicerae; <bold>12</bold>. Subcapitulum.</p></caption><graphic xmlns:xlink="http://www.w3.org/1999/xlink" xlink:href="zookeys-1267-255_article-172611__-g005.jpg" id="oo_1520770.jpg" position="float" orientation="portrait" xlink:type="simple"><uri content-type="original_file" xlink:type="simple">https://binary.pensoft.net/fig/1520770</uri></graphic></fig><p><bold><italic>Legs</italic></bold> (Figs <xref ref-type="fig" rid="F6">13–16</xref>). With reticulations, lengths of leg I–IV: 474 (474–507), 404 (404–466), 509 (509–524), 559 (541–559); lengths of tarsus I–IV: 192 (179–195), 172 (167–180), 207 (194–207), 206 (197–210). <italic>T</italic> on tibia IV 111 (110–112) in length. Legs I–IV chaetotaxy: coxae I–IV 3-2-3-3 <italic><abbrev xmlns:xlink="http://www.w3.org/1999/xlink" xlink:title="simple tactile seta" xlink:type="simple">sts</abbrev></italic>; trochanters I–IV 1-1-2-1 <italic><abbrev xmlns:xlink="http://www.w3.org/1999/xlink" xlink:title="simple tactile seta" xlink:type="simple">sts</abbrev></italic>; basifemora I–IV 5-5-4-2 <italic><abbrev xmlns:xlink="http://www.w3.org/1999/xlink" xlink:title="simple tactile seta" xlink:type="simple">sts</abbrev></italic>; telofemora I–IV 4-4-4-4 <italic><abbrev xmlns:xlink="http://www.w3.org/1999/xlink" xlink:title="simple tactile seta" xlink:type="simple">sts</abbrev></italic>. Genu I 4 <italic><abbrev xmlns:xlink="http://www.w3.org/1999/xlink" xlink:title="leg: attenuate (sharply) solenidion" xlink:type="simple">asl</abbrev></italic>, 4 <italic><abbrev xmlns:xlink="http://www.w3.org/1999/xlink" xlink:title="simple tactile seta" xlink:type="simple">sts</abbrev></italic>; genu II 2 <italic><abbrev xmlns:xlink="http://www.w3.org/1999/xlink" xlink:title="leg: attenuate (sharply) solenidion" xlink:type="simple">asl</abbrev></italic>, 5 <italic><abbrev xmlns:xlink="http://www.w3.org/1999/xlink" xlink:title="simple tactile seta" xlink:type="simple">sts</abbrev></italic>; genu III 1 <italic><abbrev xmlns:xlink="http://www.w3.org/1999/xlink" xlink:title="leg: attenuate (sharply) solenidion" xlink:type="simple">asl</abbrev></italic>, 5 <italic><abbrev xmlns:xlink="http://www.w3.org/1999/xlink" xlink:title="simple tactile seta" xlink:type="simple">sts</abbrev></italic>; genu IV 2 <italic><abbrev xmlns:xlink="http://www.w3.org/1999/xlink" xlink:title="leg: attenuate (sharply) solenidion" xlink:type="simple">asl</abbrev></italic>, 5 <italic><abbrev xmlns:xlink="http://www.w3.org/1999/xlink" xlink:title="simple tactile seta" xlink:type="simple">sts</abbrev></italic>. Tibia I 1 <italic><abbrev xmlns:xlink="http://www.w3.org/1999/xlink" xlink:title="leg: attenuate (sharply) solenidion" xlink:type="simple">asl</abbrev></italic>, {1 <italic><abbrev xmlns:xlink="http://www.w3.org/1999/xlink" xlink:title="leg: attenuate (sharply) solenidion" xlink:type="simple">asl</abbrev></italic>, 1 <italic><abbrev xmlns:xlink="http://www.w3.org/1999/xlink" xlink:title="microseta" xlink:type="simple">mst</abbrev></italic>}, 4 <italic><abbrev xmlns:xlink="http://www.w3.org/1999/xlink" xlink:title="simple tactile seta" xlink:type="simple">sts</abbrev></italic>; tibia II 1 <italic><abbrev xmlns:xlink="http://www.w3.org/1999/xlink" xlink:title="leg: attenuate (sharply) solenidion" xlink:type="simple">asl</abbrev></italic>, 5 <italic><abbrev xmlns:xlink="http://www.w3.org/1999/xlink" xlink:title="simple tactile seta" xlink:type="simple">sts</abbrev></italic>; tibia III 1 <italic><abbrev xmlns:xlink="http://www.w3.org/1999/xlink" xlink:title="blunt-pointed rod-like solenidion" xlink:type="simple">bsl</abbrev></italic>, 5 <italic><abbrev xmlns:xlink="http://www.w3.org/1999/xlink" xlink:title="simple tactile seta" xlink:type="simple">sts</abbrev></italic>; tibia IV 1 smooth <italic>T</italic>, 4 <italic><abbrev xmlns:xlink="http://www.w3.org/1999/xlink" xlink:title="simple tactile seta" xlink:type="simple">sts</abbrev></italic>. Tarsus I 4 <italic><abbrev xmlns:xlink="http://www.w3.org/1999/xlink" xlink:title="leg: attenuate (sharply) solenidion" xlink:type="simple">asl</abbrev></italic>, 1 <italic><abbrev xmlns:xlink="http://www.w3.org/1999/xlink" xlink:title="famulus" xlink:type="simple">fam</abbrev></italic>, 1 <italic><abbrev xmlns:xlink="http://www.w3.org/1999/xlink" xlink:title="dorsoterminal solenidion" xlink:type="simple">dtsl</abbrev></italic>, 20 <italic><abbrev xmlns:xlink="http://www.w3.org/1999/xlink" xlink:title="simple tactile seta" xlink:type="simple">sts</abbrev></italic>; tarsus II 1 <italic><abbrev xmlns:xlink="http://www.w3.org/1999/xlink" xlink:title="blunt-pointed rod-like solenidion" xlink:type="simple">bsl</abbrev></italic>, 1 <italic><abbrev xmlns:xlink="http://www.w3.org/1999/xlink" xlink:title="dorsoterminal solenidion" xlink:type="simple">dtsl</abbrev></italic>, 19 <italic><abbrev xmlns:xlink="http://www.w3.org/1999/xlink" xlink:title="simple tactile seta" xlink:type="simple">sts</abbrev></italic>; tarsus III 1 <italic><abbrev xmlns:xlink="http://www.w3.org/1999/xlink" xlink:title="dorsoterminal solenidion" xlink:type="simple">dtsl</abbrev></italic>, 19 <italic><abbrev xmlns:xlink="http://www.w3.org/1999/xlink" xlink:title="simple tactile seta" xlink:type="simple">sts</abbrev></italic>; tarsus IV 1 <italic><abbrev xmlns:xlink="http://www.w3.org/1999/xlink" xlink:title="dorsoterminal solenidion" xlink:type="simple">dtsl</abbrev></italic>, 18 <italic><abbrev xmlns:xlink="http://www.w3.org/1999/xlink" xlink:title="simple tactile seta" xlink:type="simple">sts</abbrev></italic>.</p><fig id="F6" position="float" orientation="portrait"><object-id xmlns:xlink="http://www.w3.org/1999/xlink" content-type="doi" xlink:type="simple">10.3897/zookeys.1267.172611.figures13-16</object-id><object-id xmlns:xlink="http://www.w3.org/1999/xlink" content-type="arpha" xlink:type="simple">C40BDCD2-EF06-561E-B195-17219439B3E9</object-id><label>Figures 13–16.</label><caption><p><italic><tp:taxon-name><tp:taxon-name-part taxon-name-part-type="genus" reg="Armascirus">Armascirus</tp:taxon-name-part> <tp:taxon-name-part taxon-name-part-type="species" reg="kuandianensis">kuandianensis</tp:taxon-name-part></tp:taxon-name></italic> Chen &amp; Jin, sp. nov., female holotype: leg I–IV.</p></caption><graphic xmlns:xlink="http://www.w3.org/1999/xlink" xlink:href="zookeys-1267-255_article-172611__-g006.jpg" id="oo_1520771.jpg" position="float" orientation="portrait" xlink:type="simple"><uri content-type="original_file" xlink:type="simple">https://binary.pensoft.net/fig/1520771</uri></graphic></fig></tp:treatment-sec><tp:treatment-sec sec-type="Other developmental stages"><title>Other developmental stages.</title><p>Unknown.</p></tp:treatment-sec><tp:treatment-sec sec-type="Etymology"><title>Etymology.</title><p>The name of this new species is derived from the name of the county in which the type locality is located: Kuandian County.</p></tp:treatment-sec><tp:treatment-sec sec-type="Remarks"><title>Remarks.</title><p>The new species resembles <italic><tp:taxon-name><tp:taxon-name-part taxon-name-part-type="genus" reg="Armascirus">A.</tp:taxon-name-part> <tp:taxon-name-part taxon-name-part-type="species" reg="cerris">cerris</tp:taxon-name-part></tp:taxon-name></italic> Kalúz, 2009 (adult female) with having hysterosomal median shield and one pair of small lateral platelets, and palp telofemur only with one apophysis. However, it can be distinguished from <italic><tp:taxon-name><tp:taxon-name-part taxon-name-part-type="genus" reg="Armascirus">A.</tp:taxon-name-part> <tp:taxon-name-part taxon-name-part-type="species" reg="cerris">cerris</tp:taxon-name-part></tp:taxon-name></italic> by the following characteristics: (1) two pairs of genital papillae (vs three in <italic><tp:taxon-name><tp:taxon-name-part taxon-name-part-type="genus" reg="Armascirus">A.</tp:taxon-name-part> <tp:taxon-name-part taxon-name-part-type="species" reg="cerris">cerris</tp:taxon-name-part></tp:taxon-name></italic>); (2) coxae I–II with reticulations and papillae, coxae III–IV only with reticulations (vs coxae I–II and III–IV contiguous and smooth in <italic><tp:taxon-name><tp:taxon-name-part taxon-name-part-type="genus" reg="Armascirus">A.</tp:taxon-name-part> <tp:taxon-name-part taxon-name-part-type="species" reg="cerris">cerris</tp:taxon-name-part></tp:taxon-name></italic>); (3) one pair of propodogastral setae (<italic><abbrev xmlns:xlink="http://www.w3.org/1999/xlink" xlink:title="venter: propodogastral seta" xlink:type="simple">ppgs</abbrev></italic>) present on small platelets (vs integument in <italic><tp:taxon-name><tp:taxon-name-part taxon-name-part-type="genus" reg="Armascirus">A.</tp:taxon-name-part> <tp:taxon-name-part taxon-name-part-type="species" reg="cerris">cerris</tp:taxon-name-part></tp:taxon-name></italic>).</p></tp:treatment-sec><tp:treatment-sec sec-type="Material examined"><title>Material examined.</title><p><bold><italic>Holotype</italic></bold>: China •  1 ♀ (slide no. LN-CU-2010080101) Hekou Village, Changtian Town, Kuandian County, Dandong City, Liaoning Province; <named-content xmlns:xlink="http://www.w3.org/1999/xlink" content-type="dwc:verbatimCoordinates" xlink:type="simple">40°29'6"N, 124°48'49" E</named-content>; 102 m a.s.l.; 1 August. 2010; collected from fallen leaves by Li-Xia Xie, Da-Xing Yang, Rong Huang and Bin Li. <bold><italic>Paratypes</italic></bold>: China •  2 ♀ (LN-CU-2010080102–LN-CU-2010080103), the same data as for holotype.</p></tp:treatment-sec><tp:treatment-sec sec-type="Distribution"><title>Distribution.</title><p>Known only from the type locality.</p></tp:treatment-sec></tp:taxon-treatment>
