# Supplementary material for: Two new mites of Armascirus Den Heyer, 1978 (Trombidiformes, Cunaxidae) from Chinese fauna
Source: Zookeys. 2026 Jan 27;1267:255–71. doi: 10.3897/zookeys.1267.172611 (PMC12869184; doi:10.3897/zookeys.1267.172611)
Supplement: XML Treatment for Armascirus stellatus [file zookeys.1267.172611-treatment3.xml]

<!DOCTYPE tp:taxon-treatment
  PUBLIC "-//TaxonX//DTD Taxonomic Treatment Publishing DTD v0 20100105//EN" "tax-treatment-NSO.dtd">
<tp:taxon-treatment xmlns:tp="http://www.plazi.org/taxpub"><tp:treatment-meta><kwd-group><label>Taxon classification</label><kwd>
                <named-content content-type="kingdom">Animalia</named-content>
              </kwd><kwd>
                <named-content content-type="order">Trombidiformes</named-content>
              </kwd><kwd>
                <named-content content-type="family">Cunaxidae</named-content>
              </kwd></kwd-group><mixed-citation publication-type="journal"><person-group><name><surname>Chen</surname><given-names>Jian-Xin</given-names></name><name><surname>Yao</surname><given-names>Mao-Yuan</given-names></name><name><surname>Liu</surname><given-names>Tian-Lei</given-names></name><name><surname>Wu</surname><given-names>You-Fang</given-names></name><name><surname>Guo</surname><given-names>Jian-Jun</given-names></name><name><surname>Jin</surname><given-names>Dao-Chao</given-names></name></person-group><article-title>Two new mites of <italic><tp:taxon-name><tp:taxon-name-part taxon-name-part-type="genus" reg="Armascirus">Armascirus</tp:taxon-name-part></tp:taxon-name></italic> Den Heyer, 1978 (<tp:taxon-name><tp:taxon-name-part taxon-name-part-type="order" reg="Trombidiformes">Trombidiformes</tp:taxon-name-part></tp:taxon-name>, <tp:taxon-name><tp:taxon-name-part taxon-name-part-type="family" reg="Cunaxidae">Cunaxidae</tp:taxon-name-part></tp:taxon-name>) from Chinese fauna</article-title><source>Zookeys</source><day>27</day><month>01</month><year>2026</year><volume>1267</volume><fpage>255</fpage><lpage>271</lpage><pub-id pub-id-type="doi">10.3897/zookeys.1267.172611</pub-id></mixed-citation></tp:treatment-meta><tp:nomenclature><tp:taxon-name><object-id xmlns:xlink="http://www.w3.org/1999/xlink" content-type="arpha" xlink:type="simple">4742E23F-C945-5F1D-8491-549E1FD95CC7</object-id><tp:taxon-name-part taxon-name-part-type="genus" reg="Armascirus">Armascirus</tp:taxon-name-part> <tp:taxon-name-part taxon-name-part-type="species" reg="stellatus">stellatus</tp:taxon-name-part><object-id xmlns:xlink="http://www.w3.org/1999/xlink" content-type="zoobank" xlink:type="simple">https://zoobank.org/F18C27A2-982C-49F9-92B1-F8D590CDBF6C</object-id></tp:taxon-name><tp:taxon-authority>Chen &amp; Jin</tp:taxon-authority><tp:taxon-status xmlns:xlink="http://www.w3.org/1999/xlink" xlink:type="simple">sp. nov.</tp:taxon-status><xref ref-type="fig" rid="F7">Figs 17</xref><xref ref-type="fig" rid="F8">, 18</xref><xref ref-type="fig" rid="F9">, 19</xref><xref ref-type="fig" rid="F9">, 20</xref><xref ref-type="fig" rid="F9">, 21</xref><xref ref-type="fig" rid="F9">, 22</xref><xref ref-type="fig" rid="F9">, 23</xref><xref ref-type="fig" rid="F9">, 24</xref><xref ref-type="fig" rid="F9">, 25</xref><xref ref-type="fig" rid="F10">, 26</xref><xref ref-type="fig" rid="F10">, 27</xref><xref ref-type="fig" rid="F10">, 28</xref><xref ref-type="fig" rid="F11">, 29</xref><xref ref-type="fig" rid="F11">, 30</xref><xref ref-type="fig" rid="F11">, 31</xref><xref ref-type="fig" rid="F11">, 32</xref></tp:nomenclature><tp:treatment-sec sec-type="Diagnosis"><title>Diagnosis.</title><p><bold>Female</bold>. Proterosomal and median shields are covered with star-shaped reticulations, which are composed of papillae and reticulations, resembling stars connecting tracks (Figs <xref ref-type="fig" rid="F9">19</xref>, 21–23). The median shield large and with three pairs of simple setae (<italic>c<sub>1</sub></italic>, <italic>d<sub>1</sub></italic>, and <italic>e<sub>1</sub></italic>), with no lateral plates present; palp basifemur with one short pointed apophysis, telofemur two elongate apophyses.</p></tp:treatment-sec><tp:treatment-sec sec-type="Description"><title>Description.</title><p><bold>Female</bold> (<italic>n =</italic> 4). Idiosoma long 507 (507–600), wide 374 (374–441).</p><p><bold><italic>Dorsum</italic></bold> (Figs <xref ref-type="fig" rid="F7">17</xref>, 19–21). Proterosomal shield 166 (157–166) long, 275 (213–275) wide, and covered with star-shaped reticulations, which consists of papillae (4–7, with 5 or 6 most common) and reticulation, resembling stars connecting tracks (Figs <xref ref-type="fig" rid="F9">19</xref>, <xref ref-type="fig" rid="F9">21</xref>, <xref ref-type="fig" rid="F9">22</xref>). It bears two pairs of trichobothria (<italic><abbrev xmlns:xlink="http://www.w3.org/1999/xlink" xlink:title="anterior trichobothria" xlink:type="simple">at</abbrev></italic> and <italic><abbrev xmlns:xlink="http://www.w3.org/1999/xlink" xlink:title="posterior trichobothria" xlink:type="simple">pt</abbrev></italic>), two pairs of tactile setae (<italic><abbrev xmlns:xlink="http://www.w3.org/1999/xlink" xlink:title="lateral proterosomal" xlink:type="simple">lps</abbrev></italic> and <italic><abbrev xmlns:xlink="http://www.w3.org/1999/xlink" xlink:title="median proterosomal" xlink:type="simple">mps</abbrev></italic>), <italic><abbrev xmlns:xlink="http://www.w3.org/1999/xlink" xlink:title="lateral proterosomal" xlink:type="simple">lps</abbrev></italic> closer to <italic><abbrev xmlns:xlink="http://www.w3.org/1999/xlink" xlink:title="posterior trichobothria" xlink:type="simple">pt</abbrev></italic> than <italic><abbrev xmlns:xlink="http://www.w3.org/1999/xlink" xlink:title="anterior trichobothria" xlink:type="simple">at</abbrev></italic>, <italic><abbrev xmlns:xlink="http://www.w3.org/1999/xlink" xlink:title="posterior trichobothria" xlink:type="simple">pt</abbrev></italic> longer than <italic><abbrev xmlns:xlink="http://www.w3.org/1999/xlink" xlink:title="anterior trichobothria" xlink:type="simple">at</abbrev></italic>. Hysterosomal (median) shield 223 (173–223) long, 266 (213–266) wide, and covered with star-shaped reticulations and with three pairs of simple setae (<italic>c<sub>1</sub></italic>, <italic>d<sub>1</sub></italic>, <italic>e<sub>1</sub></italic>); median shield laterally flanked by longitudinal striae with papillae, area between median shield and <italic>h<sub>1</sub></italic> with transverse striae with papillae. Setae <italic>f<sub>1</sub></italic>, <italic>h<sub>1</sub></italic>, and one pair of lyrifissures (<italic><abbrev xmlns:xlink="http://www.w3.org/1999/xlink" xlink:title="lyrifissures" xlink:type="simple">im</abbrev></italic>) situated on integument. Setal lengths and distances: <italic><abbrev xmlns:xlink="http://www.w3.org/1999/xlink" xlink:title="anterior trichobothria" xlink:type="simple">at</abbrev></italic> 293 (291–300), <italic><abbrev xmlns:xlink="http://www.w3.org/1999/xlink" xlink:title="posterior trichobothria" xlink:type="simple">pt</abbrev></italic> 393 (393–452), <italic><abbrev xmlns:xlink="http://www.w3.org/1999/xlink" xlink:title="lateral proterosomal" xlink:type="simple">lps</abbrev></italic> 18 (14–18), <italic><abbrev xmlns:xlink="http://www.w3.org/1999/xlink" xlink:title="median proterosomal" xlink:type="simple">mps</abbrev></italic> 20 (12–20), <italic>c<sub>1</sub></italic> 32 (28–32), <italic>c<sub>2</sub></italic> 20 (20–22), <italic>d<sub>1</sub></italic> 34 (27–34), <italic>e<sub>1</sub></italic> 43 (37–43), <italic>f<sub>1</sub></italic> 62 (54–62), <italic>h<sub>1</sub></italic> 68 (56–68); <italic><abbrev xmlns:xlink="http://www.w3.org/1999/xlink" xlink:title="anterior trichobothria" xlink:type="simple">at</abbrev></italic>–<italic><abbrev xmlns:xlink="http://www.w3.org/1999/xlink" xlink:title="anterior trichobothria" xlink:type="simple">at</abbrev></italic> 32 (32–37), <italic><abbrev xmlns:xlink="http://www.w3.org/1999/xlink" xlink:title="posterior trichobothria" xlink:type="simple">pt</abbrev></italic>–<italic><abbrev xmlns:xlink="http://www.w3.org/1999/xlink" xlink:title="posterior trichobothria" xlink:type="simple">pt</abbrev></italic> 256 (245–256), <italic><abbrev xmlns:xlink="http://www.w3.org/1999/xlink" xlink:title="lateral proterosomal" xlink:type="simple">lps</abbrev></italic>–<italic><abbrev xmlns:xlink="http://www.w3.org/1999/xlink" xlink:title="lateral proterosomal" xlink:type="simple">lps</abbrev></italic> 231 (219–231), <italic><abbrev xmlns:xlink="http://www.w3.org/1999/xlink" xlink:title="median proterosomal" xlink:type="simple">mps</abbrev></italic>–<italic><abbrev xmlns:xlink="http://www.w3.org/1999/xlink" xlink:title="median proterosomal" xlink:type="simple">mps</abbrev></italic> 107 (100–107), <italic><abbrev xmlns:xlink="http://www.w3.org/1999/xlink" xlink:title="lateral proterosomal" xlink:type="simple">lps</abbrev></italic>–<italic><abbrev xmlns:xlink="http://www.w3.org/1999/xlink" xlink:title="median proterosomal" xlink:type="simple">mps</abbrev></italic> 76 (76–77), <italic><abbrev xmlns:xlink="http://www.w3.org/1999/xlink" xlink:title="anterior trichobothria" xlink:type="simple">at</abbrev></italic>–<italic><abbrev xmlns:xlink="http://www.w3.org/1999/xlink" xlink:title="lateral proterosomal" xlink:type="simple">lps</abbrev></italic> 133 (122–133), <italic><abbrev xmlns:xlink="http://www.w3.org/1999/xlink" xlink:title="posterior trichobothria" xlink:type="simple">pt</abbrev></italic>–<italic><abbrev xmlns:xlink="http://www.w3.org/1999/xlink" xlink:title="median proterosomal" xlink:type="simple">mps</abbrev></italic> 68 (71–68), <italic><abbrev xmlns:xlink="http://www.w3.org/1999/xlink" xlink:title="posterior trichobothria" xlink:type="simple">pt</abbrev></italic>–<italic><abbrev xmlns:xlink="http://www.w3.org/1999/xlink" xlink:title="lateral proterosomal" xlink:type="simple">lps</abbrev></italic> 31 (31–36), <italic><abbrev xmlns:xlink="http://www.w3.org/1999/xlink" xlink:title="anterior trichobothria" xlink:type="simple">at</abbrev></italic>–<italic><abbrev xmlns:xlink="http://www.w3.org/1999/xlink" xlink:title="median proterosomal" xlink:type="simple">mps</abbrev></italic> 139 (133–139), <italic><abbrev xmlns:xlink="http://www.w3.org/1999/xlink" xlink:title="anterior trichobothria" xlink:type="simple">at</abbrev></italic>–<italic><abbrev xmlns:xlink="http://www.w3.org/1999/xlink" xlink:title="posterior trichobothria" xlink:type="simple">pt</abbrev></italic> 158 (156–158), <italic>c<sub>1</sub></italic>–<italic>c<sub>1</sub></italic> 171 (140–171), <italic>c<sub>2</sub></italic>–<italic>c<sub>2</sub></italic> 276 (267–276), <italic>d<sub>1</sub></italic>–<italic>d<sub>1</sub></italic> 110 (99–110), <italic>e<sub>1</sub></italic>–<italic>e<sub>1</sub></italic> 109 (98–109), <italic>f<sub>1</sub></italic>–<italic>f<sub>1</sub></italic> 70 (63–70), <italic>h<sub>1</sub></italic>–<italic>h<sub>1</sub></italic> 42 (42–44), <italic>c<sub>1</sub></italic>–<italic>c<sub>2</sub></italic> 80 (78–80), <italic>c<sub>1</sub></italic>–<italic>d<sub>1</sub></italic> 110 (99–110), <italic>c<sub>2</sub></italic>–<italic>d<sub>1</sub></italic> 106 (100–106), <italic>d<sub>1</sub></italic>–<italic>e<sub>1</sub></italic> 76 (68–76), <italic>e<sub>1</sub></italic>–<italic>f<sub>1</sub></italic> 35 (35–52), <italic>f<sub>1</sub></italic>–<italic>h<sub>1</sub></italic> 41 (38–41).</p><fig id="F7" position="float" orientation="portrait"><object-id xmlns:xlink="http://www.w3.org/1999/xlink" content-type="doi" xlink:type="simple">10.3897/zookeys.1267.172611.figure17</object-id><object-id xmlns:xlink="http://www.w3.org/1999/xlink" content-type="arpha" xlink:type="simple">D03007CC-BB52-5D33-9AFF-D247BC9C7FF5</object-id><label>Figure 17.</label><caption><p><italic><tp:taxon-name><tp:taxon-name-part taxon-name-part-type="genus" reg="Armascirus">Armascirus</tp:taxon-name-part> <tp:taxon-name-part taxon-name-part-type="species" reg="stellatus">stellatus</tp:taxon-name-part></tp:taxon-name></italic> Chen &amp; Jin, sp. nov., female holotype: dorsal idiosoma.</p></caption><graphic xmlns:xlink="http://www.w3.org/1999/xlink" xlink:href="zookeys-1267-255_article-172611__-g007.jpg" id="oo_1520772.jpg" position="float" orientation="portrait" xlink:type="simple"><uri content-type="original_file" xlink:type="simple">https://binary.pensoft.net/fig/1520772</uri></graphic></fig><fig id="F8" position="float" orientation="portrait"><object-id xmlns:xlink="http://www.w3.org/1999/xlink" content-type="doi" xlink:type="simple">10.3897/zookeys.1267.172611.figure18</object-id><object-id xmlns:xlink="http://www.w3.org/1999/xlink" content-type="arpha" xlink:type="simple">50ECA745-7051-5603-8B1B-B7437D1976D9</object-id><label>Figure 18.</label><caption><p><italic><tp:taxon-name><tp:taxon-name-part taxon-name-part-type="genus" reg="Armascirus">Armascirus</tp:taxon-name-part> <tp:taxon-name-part taxon-name-part-type="species" reg="stellatus">stellatus</tp:taxon-name-part></tp:taxon-name></italic> Chen &amp; Jin, sp. nov., female holotype: dorsal idiosoma.</p></caption><graphic xmlns:xlink="http://www.w3.org/1999/xlink" xlink:href="zookeys-1267-255_article-172611__-g008.jpg" id="oo_1520773.jpg" position="float" orientation="portrait" xlink:type="simple"><uri content-type="original_file" xlink:type="simple">https://binary.pensoft.net/fig/1520773</uri></graphic></fig><fig id="F9" position="float" orientation="portrait"><object-id xmlns:xlink="http://www.w3.org/1999/xlink" content-type="doi" xlink:type="simple">10.3897/zookeys.1267.172611.figures19-25</object-id><object-id xmlns:xlink="http://www.w3.org/1999/xlink" content-type="arpha" xlink:type="simple">CCF87A30-5F7D-5458-B3CC-9C3D526A001F</object-id><label>Figures 19–25.</label><caption><p><italic><tp:taxon-name><tp:taxon-name-part taxon-name-part-type="genus" reg="Armascirus">Armascirus</tp:taxon-name-part> <tp:taxon-name-part taxon-name-part-type="species" reg="stellatus">stellatus</tp:taxon-name-part></tp:taxon-name></italic> Chen &amp; Jin, sp. nov., female holotype. <bold>19–21</bold>. Dorsal idiosoma; <bold>22, 23</bold>. Ventral idiosoma; <bold>24, 25</bold>. Palp.</p></caption><graphic xmlns:xlink="http://www.w3.org/1999/xlink" xlink:href="zookeys-1267-255_article-172611__-g009.jpg" id="oo_1520774.jpg" position="float" orientation="portrait" xlink:type="simple"><uri content-type="original_file" xlink:type="simple">https://binary.pensoft.net/fig/1520774</uri></graphic></fig><p><bold><italic>Venter</italic></bold> (Figs <xref ref-type="fig" rid="F8">18</xref>, <xref ref-type="fig" rid="F9">22</xref>, <xref ref-type="fig" rid="F9">23</xref>). Coxae I–IV with reticulations, area between coxae I–II plate groups with longitudinal striae; area between <italic><abbrev xmlns:xlink="http://www.w3.org/1999/xlink" xlink:title="venter: propodogastral seta" xlink:type="simple">ppgs</abbrev></italic> and <italic><abbrev xmlns:xlink="http://www.w3.org/1999/xlink" xlink:title="hysterogastral seta" xlink:type="simple">hgs</abbrev><sub>1</sub></italic> with longitudinal striae; areas between <italic><abbrev xmlns:xlink="http://www.w3.org/1999/xlink" xlink:title="hysterogastral seta" xlink:type="simple">hgs</abbrev><sub>1</sub></italic> and genital plates with transverse striae. Setal formula of coxal plates I–IV: 3(<italic>1a</italic>–<italic>c</italic>)-2(<italic>2a</italic>, <italic>2c</italic>)-3(<italic>3a</italic>–<italic>c</italic>)-3(<italic>4a</italic>–<italic>c</italic>) <italic><abbrev xmlns:xlink="http://www.w3.org/1999/xlink" xlink:title="simple tactile seta" xlink:type="simple">sts</abbrev></italic>; one pair of propodogastral setae (<italic><abbrev xmlns:xlink="http://www.w3.org/1999/xlink" xlink:title="venter: propodogastral seta" xlink:type="simple">ppgs</abbrev></italic>), 28 (28–35) in length, and five pairs of hysterogastral setae (<italic><abbrev xmlns:xlink="http://www.w3.org/1999/xlink" xlink:title="hysterogastral seta" xlink:type="simple">hgs</abbrev><sub>1</sub></italic>–<italic><abbrev xmlns:xlink="http://www.w3.org/1999/xlink" xlink:title="hysterogastral seta" xlink:type="simple">hgs</abbrev><sub>5</sub></italic>), 32 (32–39), 37 (37–42), 41 (41–43), 43 (43–44) and 44 (44–46) in length. Genital plates with reticulations and papillae, two pairs of visible genital papillae and four pairs of genital setae (<italic>g<sub>1</sub></italic>–<italic>g<sub>4</sub></italic>) that 30 (27–30), 36 (34–36), 31 (31–32) and 34 (34–36) in length, respectively. Anal region with longitudinal striae, two pairs of pseudanal setae (<italic><abbrev xmlns:xlink="http://www.w3.org/1999/xlink" xlink:title="anal region: pseudanal" xlink:type="simple">ps</abbrev><sub>1</sub></italic>–<italic><abbrev xmlns:xlink="http://www.w3.org/1999/xlink" xlink:title="anal region: pseudanal" xlink:type="simple">ps</abbrev><sub>2</sub></italic>), 28 (22–28) and 30 (24–30) in length, and one pair of lyrifissures (<italic><abbrev xmlns:xlink="http://www.w3.org/1999/xlink" xlink:title="lyrifissures" xlink:type="simple">ih</abbrev></italic>).</p><p><bold><italic>Gnathosoma</italic></bold> (Figs <xref ref-type="fig" rid="F9">24</xref>, <xref ref-type="fig" rid="F9">25</xref>, <xref ref-type="fig" rid="F10">26</xref>, <xref ref-type="fig" rid="F10">27</xref>, <xref ref-type="fig" rid="F10">28</xref>). Palp (Figs <xref ref-type="fig" rid="F9">24</xref>, <xref ref-type="fig" rid="F9">25</xref>, <xref ref-type="fig" rid="F10">26</xref>). Five-segmented, 399 (370–399) long, basifemur and telofemur with reticulations. Palp chaetotaxy: trochanter none; basifemur one dorsal simple seta and one short pointed apophysis; telofemur one dorsal spine-like seta, one pointed apophysis and one blunt apophysis; genu two spine-like setae, two simple setae and one elongate pointed apophysis; tibiotarsus three simple setae, one of which is longer near the inner base, one spine-like seta and one distal solenidion; claw well developed. Chelicera (Fig. <xref ref-type="fig" rid="F10">27</xref>). 265 (254–265) long, with reticulations and papillae; cheliceral seta 23 (22–25) in length; chela developed. Subcapitulum (Fig. <xref ref-type="fig" rid="F10">28</xref>) 303 (303–312) long, 143 (143–156) wide, with reticulations; two pairs of short adoral setae, <italic><abbrev xmlns:xlink="http://www.w3.org/1999/xlink" xlink:title="adoral setae" xlink:type="simple">ads</abbrev><sub>1</sub></italic>–<italic><abbrev xmlns:xlink="http://www.w3.org/1999/xlink" xlink:title="adoral setae" xlink:type="simple">ads</abbrev><sub>2</sub></italic>, 20 (20–20) and 8 (5–8) in length; four pairs of hypostome setae, <italic><abbrev xmlns:xlink="http://www.w3.org/1999/xlink" xlink:title="gnathosoma: hypognathals" xlink:type="simple">hg</abbrev><sub>1</sub></italic>–<italic><abbrev xmlns:xlink="http://www.w3.org/1999/xlink" xlink:title="gnathosoma: hypognathals" xlink:type="simple">hg</abbrev><sub>4</sub></italic>, 31 (30–31), 48 (40–48), 17 (17–20) and 83 (83–84) in length, respectively. Distances of <italic><abbrev xmlns:xlink="http://www.w3.org/1999/xlink" xlink:title="gnathosoma: hypognathals" xlink:type="simple">hg</abbrev></italic> setae: <italic><abbrev xmlns:xlink="http://www.w3.org/1999/xlink" xlink:title="gnathosoma: hypognathals" xlink:type="simple">hg</abbrev><sub>1</sub></italic>–<italic><abbrev xmlns:xlink="http://www.w3.org/1999/xlink" xlink:title="gnathosoma: hypognathals" xlink:type="simple">hg</abbrev><sub>1</sub></italic> 6 (6–7), <italic><abbrev xmlns:xlink="http://www.w3.org/1999/xlink" xlink:title="gnathosoma: hypognathals" xlink:type="simple">hg</abbrev><sub>2</sub></italic>–<italic><abbrev xmlns:xlink="http://www.w3.org/1999/xlink" xlink:title="gnathosoma: hypognathals" xlink:type="simple">hg</abbrev><sub>2</sub></italic> 22 (22–25), <italic><abbrev xmlns:xlink="http://www.w3.org/1999/xlink" xlink:title="gnathosoma: hypognathals" xlink:type="simple">hg</abbrev><sub>3</sub></italic>–<italic><abbrev xmlns:xlink="http://www.w3.org/1999/xlink" xlink:title="gnathosoma: hypognathals" xlink:type="simple">hg</abbrev><sub>3</sub></italic> 57 (50–57), <italic><abbrev xmlns:xlink="http://www.w3.org/1999/xlink" xlink:title="gnathosoma: hypognathals" xlink:type="simple">hg</abbrev><sub>4</sub></italic>–<italic><abbrev xmlns:xlink="http://www.w3.org/1999/xlink" xlink:title="gnathosoma: hypognathals" xlink:type="simple">hg</abbrev><sub>4</sub></italic> 83 (83–113), <italic><abbrev xmlns:xlink="http://www.w3.org/1999/xlink" xlink:title="gnathosoma: hypognathals" xlink:type="simple">hg</abbrev><sub>1</sub></italic>–<italic><abbrev xmlns:xlink="http://www.w3.org/1999/xlink" xlink:title="gnathosoma: hypognathals" xlink:type="simple">hg</abbrev><sub>2</sub></italic> 60 (60–62), <italic><abbrev xmlns:xlink="http://www.w3.org/1999/xlink" xlink:title="gnathosoma: hypognathals" xlink:type="simple">hg</abbrev><sub>2</sub></italic>–<italic><abbrev xmlns:xlink="http://www.w3.org/1999/xlink" xlink:title="gnathosoma: hypognathals" xlink:type="simple">hg</abbrev><sub>3</sub></italic> 112 (103–112), <italic><abbrev xmlns:xlink="http://www.w3.org/1999/xlink" xlink:title="gnathosoma: hypognathals" xlink:type="simple">hg</abbrev><sub>3</sub></italic>–<italic><abbrev xmlns:xlink="http://www.w3.org/1999/xlink" xlink:title="gnathosoma: hypognathals" xlink:type="simple">hg</abbrev><sub>4</sub></italic> 50 (43–50).</p><fig id="F10" position="float" orientation="portrait"><object-id xmlns:xlink="http://www.w3.org/1999/xlink" content-type="doi" xlink:type="simple">10.3897/zookeys.1267.172611.figures26-28</object-id><object-id xmlns:xlink="http://www.w3.org/1999/xlink" content-type="arpha" xlink:type="simple">B843085C-B17A-529F-9054-26EDD5B34A21</object-id><label>Figures 26–28.</label><caption><p><italic><tp:taxon-name><tp:taxon-name-part taxon-name-part-type="genus" reg="Armascirus">Armascirus</tp:taxon-name-part> <tp:taxon-name-part taxon-name-part-type="species" reg="stellatus">stellatus</tp:taxon-name-part></tp:taxon-name></italic> Chen &amp; Jin, sp. nov., female holotype. <bold>26</bold>. Palp; <bold>27</bold>. Chelicerae; <bold>28</bold>. Subcapitulum.</p></caption><graphic xmlns:xlink="http://www.w3.org/1999/xlink" xlink:href="zookeys-1267-255_article-172611__-g010.jpg" id="oo_1520775.jpg" position="float" orientation="portrait" xlink:type="simple"><uri content-type="original_file" xlink:type="simple">https://binary.pensoft.net/fig/1520775</uri></graphic></fig><p><bold><italic>Legs</italic></bold> (Figs <xref ref-type="fig" rid="F11">29–32</xref>). With reticulations, lengths of leg I–IV: 515 (503–515), 450 (450–480), 507 (490–507), 521 (521–525); lengths of tarsus I–IV: 187 (184–187), 156 (156–163), 178 (165–178), 173 (173–175). <italic>T</italic> on tibia IV 93 (88–93) in length. Legs I–IV chaetotaxy: Coxae I–IV 3-2-3-3 <italic><abbrev xmlns:xlink="http://www.w3.org/1999/xlink" xlink:title="simple tactile seta" xlink:type="simple">sts</abbrev></italic>; trochanters I–IV 1-1-2-1 <italic><abbrev xmlns:xlink="http://www.w3.org/1999/xlink" xlink:title="simple tactile seta" xlink:type="simple">sts</abbrev></italic>; basifemora I–IV 4-5-4-2 <italic><abbrev xmlns:xlink="http://www.w3.org/1999/xlink" xlink:title="simple tactile seta" xlink:type="simple">sts</abbrev></italic>; telofemora I–IV 4-4-4-4 <italic><abbrev xmlns:xlink="http://www.w3.org/1999/xlink" xlink:title="simple tactile seta" xlink:type="simple">sts</abbrev></italic>. Genu I 2 <italic><abbrev xmlns:xlink="http://www.w3.org/1999/xlink" xlink:title="leg: attenuate (sharply) solenidion" xlink:type="simple">asl</abbrev></italic>, {1 <italic><abbrev xmlns:xlink="http://www.w3.org/1999/xlink" xlink:title="leg: attenuate (sharply) solenidion" xlink:type="simple">asl</abbrev></italic>, 1 <italic><abbrev xmlns:xlink="http://www.w3.org/1999/xlink" xlink:title="microseta" xlink:type="simple">mst</abbrev></italic>}, 4 <italic><abbrev xmlns:xlink="http://www.w3.org/1999/xlink" xlink:title="simple tactile seta" xlink:type="simple">sts</abbrev></italic>; genu II 2 <italic><abbrev xmlns:xlink="http://www.w3.org/1999/xlink" xlink:title="leg: attenuate (sharply) solenidion" xlink:type="simple">asl</abbrev></italic>, 4 <italic><abbrev xmlns:xlink="http://www.w3.org/1999/xlink" xlink:title="simple tactile seta" xlink:type="simple">sts</abbrev></italic>; genu III 1 <italic><abbrev xmlns:xlink="http://www.w3.org/1999/xlink" xlink:title="leg: attenuate (sharply) solenidion" xlink:type="simple">asl</abbrev></italic>, 5 <italic><abbrev xmlns:xlink="http://www.w3.org/1999/xlink" xlink:title="simple tactile seta" xlink:type="simple">sts</abbrev></italic>; genu IV 1 <italic><abbrev xmlns:xlink="http://www.w3.org/1999/xlink" xlink:title="leg: attenuate (sharply) solenidion" xlink:type="simple">asl</abbrev></italic>, 5 <italic><abbrev xmlns:xlink="http://www.w3.org/1999/xlink" xlink:title="simple tactile seta" xlink:type="simple">sts</abbrev></italic>. Tibia I {1 <italic><abbrev xmlns:xlink="http://www.w3.org/1999/xlink" xlink:title="leg: attenuate (sharply) solenidion" xlink:type="simple">asl</abbrev></italic>, 1 <italic><abbrev xmlns:xlink="http://www.w3.org/1999/xlink" xlink:title="microseta" xlink:type="simple">mst</abbrev></italic>}, 4 <italic><abbrev xmlns:xlink="http://www.w3.org/1999/xlink" xlink:title="simple tactile seta" xlink:type="simple">sts</abbrev></italic>; tibia II 1 <italic><abbrev xmlns:xlink="http://www.w3.org/1999/xlink" xlink:title="leg: attenuate (sharply) solenidion" xlink:type="simple">asl</abbrev></italic>, 5 <italic><abbrev xmlns:xlink="http://www.w3.org/1999/xlink" xlink:title="simple tactile seta" xlink:type="simple">sts</abbrev></italic>; tibia III 1 <italic><abbrev xmlns:xlink="http://www.w3.org/1999/xlink" xlink:title="blunt-pointed rod-like solenidion" xlink:type="simple">bsl</abbrev></italic>, 5 <italic><abbrev xmlns:xlink="http://www.w3.org/1999/xlink" xlink:title="simple tactile seta" xlink:type="simple">sts</abbrev></italic>; tibia IV 1 smooth <italic>T</italic>, 4 <italic><abbrev xmlns:xlink="http://www.w3.org/1999/xlink" xlink:title="simple tactile seta" xlink:type="simple">sts</abbrev></italic>. Tarsus I 4 <italic><abbrev xmlns:xlink="http://www.w3.org/1999/xlink" xlink:title="leg: attenuate (sharply) solenidion" xlink:type="simple">asl</abbrev></italic>, 1 <italic><abbrev xmlns:xlink="http://www.w3.org/1999/xlink" xlink:title="famulus" xlink:type="simple">fam</abbrev></italic>, 1 <italic><abbrev xmlns:xlink="http://www.w3.org/1999/xlink" xlink:title="dorsoterminal solenidion" xlink:type="simple">dtsl</abbrev></italic>, 23 <italic><abbrev xmlns:xlink="http://www.w3.org/1999/xlink" xlink:title="simple tactile seta" xlink:type="simple">sts</abbrev></italic>; tarsus II 1 <italic><abbrev xmlns:xlink="http://www.w3.org/1999/xlink" xlink:title="blunt-pointed rod-like solenidion" xlink:type="simple">bsl</abbrev></italic>, 1 <italic><abbrev xmlns:xlink="http://www.w3.org/1999/xlink" xlink:title="dorsoterminal solenidion" xlink:type="simple">dtsl</abbrev></italic>, 19 <italic><abbrev xmlns:xlink="http://www.w3.org/1999/xlink" xlink:title="simple tactile seta" xlink:type="simple">sts</abbrev></italic>; tarsus III 1 <italic><abbrev xmlns:xlink="http://www.w3.org/1999/xlink" xlink:title="dorsoterminal solenidion" xlink:type="simple">dtsl</abbrev></italic>, 26 <italic><abbrev xmlns:xlink="http://www.w3.org/1999/xlink" xlink:title="simple tactile seta" xlink:type="simple">sts</abbrev></italic>; tarsus IV 1 <italic><abbrev xmlns:xlink="http://www.w3.org/1999/xlink" xlink:title="dorsoterminal solenidion" xlink:type="simple">dtsl</abbrev></italic>, 19 <italic><abbrev xmlns:xlink="http://www.w3.org/1999/xlink" xlink:title="simple tactile seta" xlink:type="simple">sts</abbrev></italic>.</p><fig id="F11" position="float" orientation="portrait"><object-id xmlns:xlink="http://www.w3.org/1999/xlink" content-type="doi" xlink:type="simple">10.3897/zookeys.1267.172611.figures29-32</object-id><object-id xmlns:xlink="http://www.w3.org/1999/xlink" content-type="arpha" xlink:type="simple">7297A567-057B-5021-8AC3-78732A46B5CD</object-id><label>Figures 29–32.</label><caption><p><italic><tp:taxon-name><tp:taxon-name-part taxon-name-part-type="genus" reg="Armascirus">Armascirus</tp:taxon-name-part> <tp:taxon-name-part taxon-name-part-type="species" reg="stellatus">stellatus</tp:taxon-name-part></tp:taxon-name></italic> Chen &amp; Jin, sp. nov., female holotype: leg I–IV.</p></caption><graphic xmlns:xlink="http://www.w3.org/1999/xlink" xlink:href="zookeys-1267-255_article-172611__-g011.jpg" id="oo_1520776.jpg" position="float" orientation="portrait" xlink:type="simple"><uri content-type="original_file" xlink:type="simple">https://binary.pensoft.net/fig/1520776</uri></graphic></fig></tp:treatment-sec><tp:treatment-sec sec-type="Other developmental stages"><title>Other developmental stages.</title><p>Unknown.</p></tp:treatment-sec><tp:treatment-sec sec-type="Etymology"><title>Etymology.</title><p>The name of this new species, stellatus, is derived from the star-shaped reticulations covering its dorsal shields.</p></tp:treatment-sec><tp:treatment-sec sec-type="Remarks"><title>Remarks.</title><p>The new species is similar to <italic><tp:taxon-name><tp:taxon-name-part taxon-name-part-type="genus" reg="Armascirus">A.</tp:taxon-name-part> <tp:taxon-name-part taxon-name-part-type="species" reg="apophysis">apophysis</tp:taxon-name-part></tp:taxon-name></italic> Chen &amp; Jin, 2021 in having one pointed apophysis on palp basifemur. However, it can be distinguished from <italic><tp:taxon-name><tp:taxon-name-part taxon-name-part-type="genus" reg="Armascirus">A.</tp:taxon-name-part> <tp:taxon-name-part taxon-name-part-type="species" reg="apophysis">apophysis</tp:taxon-name-part></tp:taxon-name></italic> by the following characteristics: (1) dorsal shields covered with star-shaped reticulations, which are composed of papillae and reticulations (vs general reticulations in <italic><tp:taxon-name><tp:taxon-name-part taxon-name-part-type="genus" reg="Armascirus">A.</tp:taxon-name-part> <tp:taxon-name-part taxon-name-part-type="species" reg="apophysis">apophysis</tp:taxon-name-part></tp:taxon-name></italic>); (2) median shield large and with three pairs of simple setae (<italic>c<sub>1</sub></italic>, <italic>d<sub>1</sub></italic>, <italic>e<sub>1</sub></italic>) (vs small and without in <italic><tp:taxon-name><tp:taxon-name-part taxon-name-part-type="genus" reg="Armascirus">A.</tp:taxon-name-part> <tp:taxon-name-part taxon-name-part-type="species" reg="apophysis">apophysis</tp:taxon-name-part></tp:taxon-name></italic>); (3) hysterosoma lateral plates absent (vs present in <italic><tp:taxon-name><tp:taxon-name-part taxon-name-part-type="genus" reg="Armascirus">A.</tp:taxon-name-part> <tp:taxon-name-part taxon-name-part-type="species" reg="apophysis">apophysis</tp:taxon-name-part></tp:taxon-name></italic>); (4) subcapitulum with reticulations (vs without in <italic><tp:taxon-name><tp:taxon-name-part taxon-name-part-type="genus" reg="Armascirus">A.</tp:taxon-name-part> <tp:taxon-name-part taxon-name-part-type="species" reg="apophysis">apophysis</tp:taxon-name-part></tp:taxon-name></italic>).</p><p>The new species is similar to <italic><tp:taxon-name><tp:taxon-name-part taxon-name-part-type="genus" reg="Armascirus">A.</tp:taxon-name-part> <tp:taxon-name-part taxon-name-part-type="species" reg="anastosi">anastosi</tp:taxon-name-part></tp:taxon-name></italic> Smiley, 1992 in having two apophysis on palp telofemur. Nevertheless, it differs from <italic><tp:taxon-name><tp:taxon-name-part taxon-name-part-type="genus" reg="Armascirus">A.</tp:taxon-name-part> <tp:taxon-name-part taxon-name-part-type="species" reg="anastosi">anastosi</tp:taxon-name-part></tp:taxon-name></italic> in the following characteristics: (1) dorsal shields covered with star-shaped reticulations, which are composed of papillae and reticulations (vs general reticulations in <italic><tp:taxon-name><tp:taxon-name-part taxon-name-part-type="genus" reg="Armascirus">A.</tp:taxon-name-part> <tp:taxon-name-part taxon-name-part-type="species" reg="anastosi">anastosi</tp:taxon-name-part></tp:taxon-name></italic>); (2) median shield with three pairs of simple setae (<italic>c<sub>1</sub></italic>, <italic>d<sub>1</sub></italic>, <italic>e<sub>1</sub></italic>) (vs two (<italic>c<sub>1</sub></italic>, <italic>d<sub>1</sub></italic>) in <italic><tp:taxon-name><tp:taxon-name-part taxon-name-part-type="genus" reg="Armascirus">A.</tp:taxon-name-part> <tp:taxon-name-part taxon-name-part-type="species" reg="anastosi">anastosi</tp:taxon-name-part></tp:taxon-name></italic>); (3) hysterosoma lateral plates absent (vs present in <italic><tp:taxon-name><tp:taxon-name-part taxon-name-part-type="genus" reg="Armascirus">A.</tp:taxon-name-part> <tp:taxon-name-part taxon-name-part-type="species" reg="anastosi">anastosi</tp:taxon-name-part></tp:taxon-name></italic>); (4) palp basifemur with one pointed apophysis (vs without in <italic><tp:taxon-name><tp:taxon-name-part taxon-name-part-type="genus" reg="Armascirus">A.</tp:taxon-name-part> <tp:taxon-name-part taxon-name-part-type="species" reg="anastosi">anastosi</tp:taxon-name-part></tp:taxon-name></italic>).</p></tp:treatment-sec><tp:treatment-sec sec-type="Material examined"><title>Material examined.</title><p><bold><italic>Holotype</italic></bold>: China •  1 ♀ (slide no. QH-CU-2020071901), Sanjiangyuan National Nature Reserve, Qinghai Province; <named-content xmlns:xlink="http://www.w3.org/1999/xlink" content-type="dwc:verbatimCoordinates" xlink:type="simple">35°13'17"N, 107°57'10"E</named-content>; 3027 m a.s.l.; 19 July 2020; collected from moss by Dong-Dong Li and Hai-Tao Li. <bold><italic>Paratypes</italic></bold>: China • 1 ♀ (QH-CU-2019072001), Qingyanggou Section, Qilian Mountain Nature Reserve, Qinghai Province; <named-content xmlns:xlink="http://www.w3.org/1999/xlink" content-type="dwc:verbatimCoordinates" xlink:type="simple">38°9'53"N, 100°26'10"E</named-content>; 3162 m a.s.l.; 20 July 2019; collected from ground moss by Qian-Fen Zheng • 2 ♀ (XJ-CU-201907060601–XJ-CU-201907060602), Kanas National Nature Reserve, Buerjin County, Xinjiang Uygur Autonomous Region; <named-content xmlns:xlink="http://www.w3.org/1999/xlink" content-type="dwc:verbatimCoordinates" xlink:type="simple">48°30'40"N, 87°10'16"E</named-content>; 1330 m a.s.l.; 6 July. 2019; collected from moss by Jian-Xin Chen.</p></tp:treatment-sec><tp:treatment-sec sec-type="Distribution"><title>Distribution.</title><p>China (Qinghai Province and Xinjiang Uygur Autonomous Region).</p></tp:treatment-sec></tp:taxon-treatment>
